# Supplementary material for: Principles of amyloplast replication in the ovule integuments of Arabidopsis thaliana
Source: Plant Physiol. 2024 Jun 3;196(1):137–52. doi: 10.1093/plphys/kiae314 (PMC11376375; doi:10.1093/plphys/kiae314)
Supplement: kiae314_Supplementary_Data [file kiae314_supplementary_data.zip]

Archive with 6 entries (6 files):
- pp.01597.2023-s07.pdf
- Supplementary Material.pdf
- Supplementary Video Legends.pdf
- VideoS1.mov
- VideoS2.mov
- VideoS3.mov
